# Supplementary material for: Identification and Biological Characteristics of Alternaria gossypina as a Promising Biocontrol Agent for the Control of Mikania micrantha
Source: J Fungi (Basel). 2024 Oct 3;10(10):691. doi: 10.3390/jof10100691 (PMC11508739; doi:10.3390/jof10100691)
Supplement: Supplementary file 1 [file jof-10-00691-s001.zip]

Archive with 1 entries (1 files):
- jof-3222542-supplementary.pdf
